# Supplementary material for: Fusion FISH Imaging: Single-Molecule Detection of Gene Fusion Transcripts In Situ
Source: PLoS One. 2014 Mar 27;9(3):e93488. doi: 10.1371/journal.pone.0093488 (PMC3968151; doi:10.1371/journal.pone.0093488)
Supplement: Table S1 — The sequences of Fusion FISH probes used in the study. (XLS) [file pone.0093488.s003.xls]

## Sheet: Sheet1
Probe Number	BCR exon1	ABL exon11	EWSR1 exons 1-5	FLI1 exons 7-9
1	ccagttctgcagtcctggaa	aggctcatggtccagaggat	tgtttggaatggttccgtcc	cttcgcccgtctaggtcgac
2	ctttccaatacagaggtctg	tttcgagggagcaatggaga	ggctctcagcacgagactag	gtcggagagcagctccagga
3	ggactccctggtccataaag	aaggcgctcatcttcattca	ggtctcagcgtgaaaccgga	ctcccaggtgatacagctgg
4	ggtcccccgtaaaaaagaca	tggtctttttgtctttgggg	tagcatctaaggggccagag	gtccgtcattttgaactccc
5	actgtgcaactcgcagccca	ttgatcaaggcgctgaacaa	cgacgtgacactcgggccaa	atgttgggcttgcttttccg
6	ggccctaacaacagcgaatt	tggggctgtcttcttcttct	gtcccagtcctctctaaaga	ccggctcagcttgtcgtaat
7	cctgtgccttttgggaaact	aggagctgctgcgtttggga	gttcttcgcgtccgcaactc	cactttggtcataatgtttt
8	agccaggcgggcctcttaaa	atgtctcggccctcttcctc	agggatgaaccaccgcttac	tgtaagcatatcttttgccg
9	tcggacgctaagctcagcca	tgaaagccagtgccccgttg	aggccacgggggtggggtca	ggcaatgccgtggaagtcaa
10	tattgtgtgcggggctcctc	tgggtcagctgtgtccaagg	aaatctcgcaaccccgggcg	tcggatgtggctgcagagcc
11	actccctggtggcaggtgag	ttgctgggctttggggactt	aggcgccgcactgcgcaggc	ggtacttgtacatggacgac
12	aagcccaccgggtccaccat	ttcttccacaggtggggaga	taatccgtggacgccatttt	acaaagttcaccttctgctg
13	aactgcgccttccacgcctc	aggaagcgcttgctggagct	ctgcagcttggctataggta	gaggtccagtattgtgatgc
14	tgctcgatgtcgcccactga	acctccactccgtgtccttg	gtgtaagcactgtagccctg	cctaagtgtgaaggcacgtg
15	aatggaggccttgcagcgct	tcttcccgtggactgcaagt	ctgtgcatatccttgagtgg	agtaagcttctagtagtagc
16	tggttcacctcctgctccag	caaatgtggacgagtcaaac	tttgttgcccatatgcctgg	cttcagctagaaggccactg
17	tgcaggtagatcatgcggaa	agccggcttctcacttttgt	ggctgtccataggttccata	atccagtaagtgtgcaggat
18	tcttttccttggccagcaac	tgttctcccctgccctcttc	ctgggtatagctgacatcag	catatgtcctgttgagtcca
19	catcgctgccggtcatagct	tactgtgcctcgggtcacct	cataggttgcagtggtctga	ttttgtcttcccttcaaggc
20	ttacccggagaaccctcgcc	attctttttcaccagcctgg	gaagttgcataggcggtctg	aaaggttctatccaacaaga
21	atccgctcgaagttggacct	aagacctcatcagcagcttc	accagtgggaggctgtccat	ctggcccatggaattattca
22	tagaagggcttctcggcgtc	gctggactccatgatgtctt	ggggggcagttggagtagta	actgagaattcaaactggca
23	gtggtgaaactcgacgttca	aggggttttggagtcaggtt	tggacaggctggctgtatgc	tgcaactcacaagatgctag
24	tttgtcgttgaccttcacca	agcttcttccttgtggggga	ataagcaccagtgccatacc	tgacaagaaactgctttggt
25	agctgatgcggtccgacacc	tccctaaggcactgcccttt	tgactgtagcagtggtggta	ttctgtgtcatactgaaccc
26	tccatctgcatggcctggct	tcactggctcagctgcagca	gcataggaggcctgggtggt	gaacatgacgggttaagtcc
27	gccgtgctgggactttttgc	tgagcctgctttgctggtgg	agtgccatatgcagactgag	actggccttacaatcaatgt
28	taagggggcctggatgcatc	tcctcactctggactcctcg	cggacgaataggtcggatac	attccagttgggtgaaaact
29	agctgctctccgaggagcgt	gactcagaggagtgcttgtg	gcagtggctgctggctgctg	ttggcgtcttaaacacacaa
30	ttcaactcggcgtcctcgta	tttgagcctggacaatttcc	tccatcctgcggtcttgtag	tgcatactgtccactgagag
31	atcaggttgtccttcaggaa	ttcctccagccttccctgca	gactagtctcagtgggcttg	tctagagagagtggtcagct
32	cctgctaccgccattggcgt	actcgtggcttttgtctttg	ccccctgtgctagattgagg	cccgtctttcaggaatgtat
33	atgctctggtagggctggta	tcactgttcacagcatcaac	tcctaggctgggctggttgt	gagtttagaaatccctacaa
34	ttgccctccccttccatcat	tttttgaggccctctcccgg	aactgtagttactctgtcca	cacagcacttgcgaatctgc
35	ttctcctgctcagaggtgct	actgtggctttggagtggcc	tagctcccaggtacctgggg	tggtctgatggtctgacaag
36	tccgcaatcctcaaaactcc	tgatggcaacgtggagggaa	tgcagtgactggctgcatgg	ttgccttctgattggttggc
37	agctgcagtccggggtatag	tgatatgagagggatgaagg	ctggtaggagggtaggatgg	ttgtgaccgaggtcaactcg
38	ctggaggtgaggttctcatt	ttttccgaagagacactcgg	taactagtcggctgtgtaga	tgattcgatagtaaaactgc
39	gccagaggagaagtcctcct	aggaccacgcccttggtgat	gctgagagtaactgctctga	catacagacagcccaaatgt
40	taggtggtggggcttgggga	tgctcggagttcctagagat	ctcggttgcccataggtgtt	gtcagtgacttaaacagccc
41	gcttttgtcccggaacatgc	aacgtgtagaggtttttgcc	agctactctgctgtccatag	gcctgttaaataactgtacc
42	tgcgagttctgcgagggaga	atggaatccacatagctcac	ccatagctgctttgttgacc	tatcttttccctgcttgtgt
43	actgctgctgtcgaaggact	gaaggcaaacttgttcctca	gtaactagtgggaggctgct	tgtttttcccagagctgtga
44	ttatggcactgcggcgtggg	ccagtttgttgatggcctct	tgtaggatccagtttggggt	tctccacaagggaaagtttc
45	acacgacaaccgggcagtgc	tgaagctcccggagattatt	ctatattgacttggagcttg	tatagagcaggaaaatccct
46	ttgcggacgcccacgatggt	tgaagtcctgagtggccgct	cccgtagctgctgctctgtt	agttgtcagcttaacactta
47	atcgttgggccagatctgcc	ttcaccgaactgaggagctt		ttacaacatggtcttctttg
48	tctccatggaaggcgccctc	ctctgcactatgtcactgat		aggaaccatttatttagtca
